# Supplementary material for: Hemorrhagic Stroke Induces a Time-Dependent Upregulation of miR-150-5p and miR-181b-5p in the Bloodstream
Source: Front Neurol. 2021 Oct 27;12:736474. doi: 10.3389/fneur.2021.736474 (PMC8580415; doi:10.3389/fneur.2021.736474)
Supplement: Supplementary file 2 [file Table_1.XLSX]

## Sheet: Foglio1
let-7b	Δct		ΔΔct	fold-change	media fold-change	dev. St	n	ES	media su 1	ES su 1	n
ctl	0.7		0	1	1.90087	1.24898	4	0.624488	1	0.328528	4
	1.2875		0.5875	0.665495
	-0.952		-1.652	3.14269
	-0.783		-1.483	2.79529
30 min	-2.068		-2.768	6.81163	8.86949	3.89878	3	2.25096	4.66602	1.18417	3
	-1.985		-2.685	6.43081
	-3.0405		-3.7405	13.366
3h	-0.993		-1.693	3.23328	6.45375	3.83995	3	2.21699	3.39515	1.16631	3
	-1.7395		-2.4395	5.42454
	-2.72		-3.42	10.7034
9h	-2.4775		-3.1775	9.04738	7.97389	1.61239	4	0.806197	4.19487	0.42412	4
	-1.9785		-2.6785	6.4019
	-2.0655		-2.7655	6.79984
	-2.57		-3.27	9.64646
let-7c	Δct		ΔΔct	fold-change	media fold-change	dev. St	n	ES	media su 1	ES su 1	n
ctl	3.4195		0	1	4.7635	3.23993	4	1.61997	1	0.340079	4
	0.6975		-2.722	6.59787
	0.386		-3.0335	8.18794
	1.711		-1.7085	3.26821
30 min	-0.542		-3.9615	15.5787	20.1552	10.5208	3	6.07417	4.23116	1.27515	3
	-0.247		-3.6665	12.6977
	-1.589		-5.0085	32.1891
3h	0.6215		-2.798	6.95476	6.04953	4.26848	4	2.13424	1.26997	0.44804	4
	1.0825		-2.337	5.05251
	3.4855		0.066	0.955283
	-0.0705		-3.49	11.2356
9h	4.6485		1.229	0.426613	5.00138	3.64487	4	1.82244	1.04994	0.382583	4
	0.7525		-2.667	6.35107
	1.358		-2.0615	4.1742
	0.241		-3.1785	9.05365
miR-126	Δct		ΔΔct	fold-change	media fold-change	dev. St	n	ES	media su 1	ES su 1	n
ctl	0.867		0	1	0.692202	0.321038	4	0.160519	1	0.231896	4
	0.959		0.092	0.938221
	2.195		1.328	0.39832
	2.077		1.21	0.432269
30 min	0.63		-0.237	1.17854	1.38349	0.51321	4	0.256605	1.99868	0.370708	4
	0.1915		-0.6755	1.59715
	1.2135		0.3465	0.78649
	-0.1125		-0.9795	1.97178
3h	2.5265		1.6595	0.316549	0.899889	0.814333	4	0.407167	1.30004	0.588219	4
	2.73		1.863	0.274904
	0.8815		0.0145	0.99
	-0.146		-1.013	2.0181
9h	0.885		0.018	0.987601	1.07333	0.322191	4	0.161096	1.5506	0.232729	4
	1.3465		0.4795	0.717226
	0.288		-0.579	1.49381
	0.7365		-0.1305	1.09467
miR-150	Δct		ΔΔct	fold-change	media fold-change	dev. St	n	ES	media su 1	ES su 1	n
ctl	-3.091		0	1	1.00388	0.0716094	4	0.0358047	1	0.0356661	4
	-3.1545		-0.0635	1.045
	-3.183		-0.092	1.06585
	-2.9465		0.1445	0.904693
30 min	-3.2725		-0.1815	1.13406	1.02615	0.137377	4	0.0686886	1.02218	0.0684229	4
	-2.813		0.278	0.824734
	-3.198		-0.107	1.07699
	-3.187		-0.096	1.06881
3h	-2.579		0.512	0.70125	0.567188	0.26279	4	0.131395	0.564993	0.130887	4
	-2.8375		0.2535	0.838859
	-1.006		2.085	0.235696
	-2.0705		1.0205	0.492945
9h	-4.103		-1.012	2.0167	2.36703	0.514832	4	0.257416	2.35787	0.25642	4
	-4.512		-1.421	2.67771
	-4.6385		-1.5475	2.9231
	-3.979		-0.888	1.85061
miR-181b	Δct		ΔΔct	fold-change	media fold-change	dev. St	n	ES	media su 1	ES su 1	n
ctl	4.4365		0	1	1.20742	0.653298	3	0.377182	1	0.312385	3
	4.9865		0.55	0.68302
	3.481		-0.9555	1.93925
30 min	3.0375		-1.399	2.63719	3.90445	1.09857	3	0.634257	3.2337	0.525298	3
	2.27		-2.1665	4.48933
	2.239		-2.1975	4.58684
3h	2.834		-1.6025	3.03669	3.86616	1.66931	3	0.963774	3.20199	0.798207	3
	2.9645		-1.472	2.77406
	1.9035		-2.533	5.78774
9h	2.623		-1.8135	3.51494	3.66051	0.61172	4	0.30586	3.03167	0.253316	4
	2.75		-1.6865	3.21875
	2.2475		-2.189	4.55989
	2.693		-1.7435	3.34847
miR-191	Δct		ΔΔct	fold-change	media fold-change	dev. St	n	ES	media su 1	ES su 1	n
ctl	-3.74		0	1	0.942266	0.435316	3	0.25133	1	0.266729	3
	-4.1685		-0.4285	1.34583
	-2.684		1.056	0.480964
30 min	-4.1		-0.36	1.28343	1.22429	0.201341	3	0.116244	1.2993	0.123367	3
	-4.2145		-0.4745	1.38944
	-3.74		0	1
3h	-3.1315		0.6085	0.655878	0.539776	0.1437	3	0.0829654	0.572849	0.0880488	3
	-2.965		0.775	0.584389
	-2.3405		1.3995	0.37906
9h	-4.0655		-0.3255	1.2531	1.10497	0.161946	3	0.0934993	1.17267	0.0992281	3
	-3.6385		0.1015	0.932063
	-3.916		-0.176	1.12975
miR-210	Δct		ΔΔct	fold-change	media fold-change	dev. St	n	ES	media su 1	ES su 1	n
ctl	6.965		0	1	0.697321	0.310735	4	0.155368	1	0.222806	4
	7.0825		0.1175	0.921784
	7.9655		1.0005	0.499827
	8.4085		1.4435	0.367674
30 min	7.6735		0.7085	0.611956	0.690172	0.211342	4	0.105671	0.989747	0.151538	4
	7.2465		0.2815	0.822735
	8.1835		1.2185	0.429729
	7.123		0.158	0.896267
3h	8.0915		1.1265	0.458026	0.372351	0.0847976	4	0.0423988	0.533973	0.0608024	4
	8.5045		1.5395	0.344005
	8.8705		1.9055	0.266924
	8.215		1.25	0.420448
9h	6.7585		-0.2065	1.15389	0.965303	0.295821	4	0.147911	1.3843	0.212112	4
	7.2335		0.2685	0.830182
	7.6625		0.6975	0.61664
	6.631		-0.334	1.2605
miR-212	Δct		ΔΔct	fold-change	media fold-change	dev. St	n	ES	media su 1	ES su 1	n
ctl	6.954		0	1	0.696721	0.6747	4	0.33735	1	0.484196	4
	6.3635		-0.5905	1.50577
	9.6325		2.6785	0.156204
	9.955		3.001	0.124913
30 min	7.699		0.745	0.596668	0.769503	0.664145	4	0.332073	1.10446	0.476622	4
	6.1935		-0.7605	1.69408
	7.5255		0.5715	0.672917
	10.0825		3.1285	0.114348
3h	5.2625		-1.6915	3.22992	1.91735	1.22108	3	0.704993	2.75196	1.01187	3
	7.249		0.295	0.815072
	6.1825		-0.7715	1.70704
9h	6.863		-0.091	1.06511	1.03956	0.193915	4	0.0969575	1.49207	0.139162	4
	6.5725		-0.3815	1.3027
	7.1545		0.2005	0.870249
	7.074		0.12	0.920188
miR-30a	Δct		ΔΔct	fold-change	media fold-change	dev. St	n	ES	media su 1	ES su 1	n
ctl	2.487		0	1	4.65804	3.18917	3	1.84127	1	0.395288	3
	-0.29		-2.777	6.85426
	-0.1265		-2.6135	6.11987
30 min	0.557		-1.93	3.81055	9.79401	6.71685	3	3.87797	2.1026	0.832533	3
	-0.6025		-3.0895	8.51201
	-1.6055		-4.0925	17.0595
3h	2.9025		0.4155	0.74976	5.93622	5.65866	3	3.26703	1.2744	0.701374	3
	0.14		-2.347	5.08765
	-1.0945		-3.5815	11.9712
9h	2.0585		-0.4285	1.34583	9.22296	7.44112	3	4.29613	1.98001	0.922305	3
	-0.862		-3.349	10.1894
	-1.525		-4.012	16.1336
miR-30e	Δct		ΔΔct	fold-change	media fold-change	dev. St	n	ES	media su 1	ES su 1	n
ctl	2.18		0	1	5.04226	3.83072	3	2.21167	1	0.438627	3
	-0.9275		-3.1075	8.61888
	-0.2815		-2.4615	5.50789
30 min	-0.8625		-3.0425	8.23918	9.81365	6.37133	3	3.67849	1.94628	0.729532	3
	0.05		-2.13	4.37717
	-1.8925		-4.0725	16.8246
3h	0.415		-1.765	3.39874	3.36951	0.0304136	3	0.0175593	0.668255	0.00348243	3
	0.441		-1.739	3.33804
	0.4265		-1.7535	3.37176
9h	-0.0655		-2.2455	4.74201	4.97841	1.03841	4	0.519204	0.987338	0.102971	4
	0.249		-1.931	3.81319
	-0.151		-2.331	5.03154
	-0.4815		-2.6615	6.32691
miR-9a	Δct		ΔΔct	fold-change	media fold-change	dev. St	n	ES	media su 1	ES su 1	n
ctl	6.899		0	1	0.600021	0.41412	3	0.239092	1	0.398473	3
	7.5725		0.6735	0.626984
	9.4295		2.5305	0.173079
30 min	8.378		1.479	0.358737	0.705445	0.425397	4	0.212699	1.1757	0.354485	4
	7.069		0.17	0.888843
	6.6115		-0.2875	1.22052
	8.3985		1.4995	0.353676
3h	8.8895		1.9905	0.251652	0.337586	0.121529	2	0.0859339	0.562623	0.143218	2
	8.1385		1.2395	0.423519
9h	5.9535		-0.9455	1.92586	1.39785	0.427418	4	0.213709	2.32968	0.35617	4
	6.789		-0.11	1.07923
	6.866		-0.033	1.02314
	6.2545		-0.6445	1.5632
miR-16	Δct		ΔΔct	fold-change	media fold-change	dev. St	n	ES	media su 1	ES su 1	n
ctl	-5.21		0	1	1.71223	0.809744	6	0.330577	1	0.193068	6
	-6.708		-1.498	2.82451
	-6.079		-0.869	1.8264
	-6.38067		-1.17067	2.25116
	-4.48333		0.726667	0.604299
	-6.03133		-0.821333	1.76704
30 min	-6.47167		-1.26167	2.39773	4.89579	2.594	6	1.059	2.8593	0.618488	6
	-7.34467		-2.13467	4.39136
	-7.02567		-1.81567	3.52022
	-8.14567		-2.93567	7.6511
	-8.30867		-3.09867	8.56627
	-6.72		-1.51	2.8481
3h	-5.645		-0.435	1.35191	3.79847	3.10833	6	1.26897	2.21843	0.74112	6
	-8.341		-3.131	8.76042
	-6.59033		-1.38033	2.60329
	-7.912		-2.702	6.50703
	-6.488		-1.278	2.42503
	-5.403		-0.193	1.14314
9h	-6.35233		-1.14233	2.20738	2.59241	1.15218	4	0.57609	1.51405	0.336455	4
	-7.23467		-2.02467	4.06898
	-5.60967		-0.399667	1.3192
	-6.682		-1.472	2.77406
miR-101	Δct		ΔΔct	fold-change	media fold-change	dev. St	n	ES	media su 1	ES su 1	n
ctl	6.85667		0	1	0.763018	0.877463	5	0.392413	1	0.514291	5
	9.707		2.85033	0.138664
	5.71633		-1.14033	2.20432
	8.80567		1.949	0.258996
	9.087		2.23033	0.213109
30 min	8.31033		1.45367	0.365092	0.430462	0.184537	4	0.0922684	0.564157	0.120926	4
	7.73833		0.881667	0.54274
	7.56467		0.708	0.612168
	9.16533		2.30867	0.201847
3h	5.914		-0.942667	1.92208	1.38538	1.26596	6	0.516826	1.81566	0.677344	6
	5.208		-1.64867	3.13544
	8.963		2.10633	0.232237
	8.31367		1.457	0.36425
	5.595		-1.26167	2.39773
	8.797		1.94033	0.260556
9h	7.367		0.510333	0.70206	0.65221	0.166752	4	0.0833758	0.854777	0.109271	4
	7.46633		0.609667	0.655348
	7.134		0.277333	0.825115
	8.08667		1.23	0.426317
miR-218	Δct		ΔΔct	fold-change	media fold-change	dev. St	n	ES	media su 1	ES su 1	n
ctl	5.811		0	1	1.67074	0.963364	5	0.430829	1	0.257867	5
	4.52067		-1.29033	2.44585
	4.24867		-1.56233	2.95331
	5.61833		-0.192667	1.14287
	6.112		0.301	0.81169
30 min	5.303		-0.508	1.42208	1.35721	0.540122	6	0.220504	0.812337	0.13198	6
	5.556		-0.255	1.19334
	5.287		-0.524	1.43794
	6.023		0.212	0.86334
	4.58667		-1.22433	2.33647
	5.979		0.168	0.890076
3h	7.63233		1.82133	0.282959	0.704687	0.585744	6	0.239129	0.421781	0.143127	6
	5.014		-0.797	1.73748
	6.419		0.608	0.656106
	7.60433		1.79333	0.288505
	5.79833		-0.0126667	1.00882
	7.78667		1.97567	0.254252
9h	6.22233		0.411333	0.751928	0.978534	0.352935	5	0.157837	0.585688	0.0944713	5
	5.23033		-0.580667	1.49554
	5.701		-0.11	1.07923
	5.813		0.002	0.998615
	6.62867		0.817667	0.567359
miR-27b	Δct		ΔΔct	fold-change	media fold-change	dev. St	n	ES	media su 1	ES su 1	n
ctl	3.63167		4.63767	0.040172	0.0191215	0.0167295	6	0.00682981	1	0.357179	6
	6.919		7.925	0.00411469
	6.03667		7.04267	0.00758483
	3.65233		4.65833	0.0396006
	4.84		5.846	0.0173852
	6.406		7.412	0.00587172
30 min	1.38533		2.39133	0.190606	0.104712	0.076013	4	0.0380065	5.47615	1.98763	4
	4.26167		5.26767	0.0259582
	3.10267		4.10867	0.0579653
	1.78667		2.79267	0.144319
3h	3.172		4.178	0.0552455	0.034843	0.0299503	6	0.0122271	1.82219	0.639445	6
	4.08433		5.09033	0.0293533
	5.719		6.725	0.00945308
	4.66267		5.66867	0.019659
	2.545		3.551	0.0853184
	5.63367		6.63967	0.0100291
9h	2.56967		3.57567	0.083872	0.0608809	0.0312921	5	0.0139942	3.1839	0.731859	5
	2.35933		3.36533	0.0970362
	4.806		5.812	0.0177997
	3.43867		4.44467	0.0459221
	3.05833		4.06433	0.0597742
