# Supplementary material for: Hemorrhagic Stroke Induces a Time-Dependent Upregulation of miR-150-5p and miR-181b-5p in the Bloodstream
Source: Front Neurol. 2021 Oct 27;12:736474. doi: 10.3389/fneur.2021.736474 (PMC8580415; doi:10.3389/fneur.2021.736474)
Supplement: Supplementary file 3 [file Table_2.XLSX]

## Sheet: Foglio1
miR-30a	Δct		ΔΔct	fold-change	media fold-change	dev. St	n	ES	media su 1	ES su 1	n
ctl	-0.0916667		0	1	0.727557	0.266512	4	0.133256	1	0.183156	4
	0.144		0.235667	0.849292
	1.311		1.40267	0.378229
	0.459		0.550667	0.682705
30 min	2.399		2.49067	0.177924	0.443124	0.258147	4	0.129073	0.609058	0.177407	4
	0.711667		0.803333	0.573024
	1.72833		1.82	0.283221
	0.346		0.437667	0.738328
3h	-0.156667		-0.065	1.04608	1.6367	0.942175	3	0.543965	2.24959	0.74766	3
	-0.281667		-0.19	1.14076
	-1.537		-1.44533	2.72326
9h	-0.7845		-0.692833	1.61645	1.04571	0.623221	5	0.278713	1.43728	0.38308	5
	0.238667		0.330333	0.795353
	1.10733		1.199	0.435577
	0.699667		0.791333	0.57781
	-0.942333		-0.850667	1.80333
miR-30e	Δct		ΔΔct	fold-change	media fold-change	dev. St	n	ES	media su 1	ES su 1	n
ctl	1.15		0	1	1.19694	0.356348	4	0.178174	1	0.148859	4
	0.472667		-0.677333	1.59918
	1.45033		0.300333	0.812065
	0.689		-0.461	1.3765
30 min	2.80933		1.65933	0.316585	0.760045	0.674195	4	0.337098	0.634993	0.281634	4
	0.365667		-0.784333	1.7223
	1.60133		0.451333	0.731367
	3.03933		1.88933	0.269932
3h	1.50767		0.357667	0.780426	1.78677	0.861289	5	0.38518	1.49279	0.321805	5
	-0.430333		-1.58033	2.99039
	0.128		-1.022	2.03073
	0.950333		-0.199667	1.14843
	0.161667		-0.988333	1.98389
9h	0.3215		-0.8285	1.77584	1.08674	0.564293	5	0.252359	0.907938	0.210838	5
	0.616667		-0.533333	1.44727
	2.246		1.096	0.467812
	1.98467		0.834667	0.560713
	0.908667		-0.241333	1.18208
miR-126	Δct		ΔΔct	fold-change	media fold-change	dev. St	n	ES	media su 1	ES su 1	n
ctl	-1.11017		0	1	0.577871	0.358652	4	0.179326	1	0.310322	4
	0.281667		1.39183	0.38108
	1.23167		2.34183	0.197259
	-0.662333		0.447833	0.733143
30 min	-0.276667		0.8335	0.561166	0.341986	0.310863	5	0.139022	0.591804	0.240577	5
	1.02133		2.1315	0.22822
	2.21667		3.32683	0.0996606
	3.165		4.27517	0.0516472
	-0.731667		0.3785	0.769237
3h	-0.0721667		1.038	0.487002	0.500042	0.112559	4	0.0562794	0.865318	0.0973911	4
	0.411		1.52117	0.348404
	-0.391667		0.7185	0.607729
	-0.266		0.844167	0.557032
9h	0.944		2.05417	0.240788	0.206594	0.0453422	3	0.0261783	0.357509	0.0453013	3
	1.578		2.68817	0.155161
	1.04933		2.1595	0.223834
miR-16	Δct		ΔΔct	fold-change	media fold-change	dev. St	n	ES	media su 1	ES su 1	n
ctl	-5.47017		0	1	0.961341	0.0676617	3	0.0390645	1	0.0406355	3
	-5.47133		-0.00116667	1.00081
	-5.291		0.179167	0.883213
30 min	-6.78		-1.30983	2.47913	3.09844	1.62305	3	0.937066	3.22304	0.974749	3
	-6.378		-0.907833	1.87623
	-7.77467		-2.3045	4.93996
3h	-6.87617		-1.406	2.65001	3.04577	1.37563	5	0.6152	3.16825	0.63994	5
	-6.72633		-1.25617	2.3886
	-6.625		-1.15483	2.22659
	-6.776		-1.30583	2.47226
	-7.92733		-2.45717	5.49137
9h	-5.30567		0.1645	0.892238	1.51113	1.04878	4	0.524388	1.5719	0.545476	4
	-5.58967		-0.1195	1.08636
	-5.45		0.0201667	0.986119
	-7.093		-1.62283	3.07979
let-7b	Δct		ΔΔct	fold-change	media fold-change	dev. St	n	ES	media su 1	ES su 1	n
ctl	-1.697		0	1	1.8635	1.85402	5	0.829142	1	0.444939	5
	-0.816333		0.880667	0.543116
	-3.55967		-1.86267	3.63679
	2.25		3.947	0.0648387
	-3.723		-2.026	4.07274
30 min	3.003		4.7	0.0384733	0.659448	0.725232	5	0.324334	0.353876	0.174046	5
	-2.07067		-0.373667	1.29564
	-0.330333		1.36667	0.387786
	4.82567		6.52267	0.0108763
	-2.34267		-0.645667	1.56446
3h	-0.88		0.817	0.567621	0.776174	0.417698	4	0.208849	0.416514	0.112074	4
	-0.075		1.622	0.324885
	-1.6		0.097	0.934975
	-2.05		-0.353	1.27721
9h	-0.589		1.108	0.463937	0.495938	0.348611	5	0.155904	0.266133	0.0836619	5
	-1.26933		0.427667	0.743463
	-1.566		0.131	0.913198
	3.796		5.493	0.0222046
	-0.127333		1.56967	0.336886
miR-150	Δct		ΔΔct	fold-change	media fold-change	dev. St	n	ES	media su 1	ES su 1	n
ctl	-2.63867		0	1	2.28601	2.11983	3	1.22389	1	0.535381	3
	-2.809		-0.170333	1.12532
	-4.88133		-2.24267	4.73271
30 min	-2.112		0.526667	0.694157	0.832297	0.146414	3	0.0845322	0.364083	0.0369781	3
	-2.347		0.291667	0.816958
	-2.618		0.0206667	0.985777
3h	-2.32833		0.310333	0.806455	0.628517	0.210333	3	0.121436	0.274941	0.0531214	3
	-2.088		0.550667	0.682705
	-1.30367		1.335	0.396392
9h	-2.488		0.150667	0.900834	0.687158	0.261488	3	0.15097	0.300593	0.066041	3
	-2.25233		0.386333	0.765072
	-1.30067		1.338	0.395569
let-7c	Δct		ΔΔct	fold-change	media fold-change	dev. St	n	ES	media su 1	ES su 1	n
ctl	0.895333		0	1	0.987858	0.751761	3	0.434029	1	0.439364	3
	3.015		2.11967	0.2301
	0.101667		-0.793667	1.73347
30 min	4.92433		4.029	0.0612562	0.736869	0.585418	3	0.337991	0.745926	0.342146	3
	0.765667		-0.129667	1.09404
	0.817667		-0.0776667	1.05531
3h	1.53967		0.644333	0.639788	0.899768	0.780688	3	0.45073	0.910827	0.45627	3
	2.72033		1.825	0.282241
	0.0656667		-0.829667	1.77727
9h	-0.0526667		-0.948	1.9292	1.54476	0.521875	3	0.301305	1.56375	0.305008	3
	0.968333		0.073	0.950659
	0.0843333		-0.811	1.75443
miR-181b	Δct		ΔΔct	fold-change	media fold-change	dev. St	n	ES	media su 1	ES su 1	n
ctl	3.24667		0	1	3.36724	2.87368	4	1.43684	1	0.426712	4
	0.490333		-2.75633	6.75677
	0.999333		-2.24733	4.74804
	3.29933		0.0526667	0.964153
30 min	4.907		1.66033	0.316366	1.76082	1.25901	4	0.629504	0.522927	0.186949	4
	1.80033		-1.44633	2.72515
	1.70967		-1.537	2.9019
	3.10933		-0.137333	1.09987
3h	4.203		0.956333	0.515365	2.07021	2.01112	4	1.00556	0.614808	0.29863	4
	0.917333		-2.32933	5.02573
	2.78267		-0.464	1.37936
	2.80267		-0.444	1.36037
9h	4.034		0.787333	0.579414	2.19838	2.12212	4	1.06106	0.652874	0.315113	4
	0.835		-2.41167	5.32089
	2.64933		-0.597333	1.51292
	2.78167		-0.465	1.38032
miR-191	Δct		ΔΔct	fold-change	media fold-change	dev. St	n	ES	media su 1	ES su 1	n
ctl	-5.707		0	1	0.473029	0.376488	4	0.188244	1	0.397955	4
	-4.49833		1.20867	0.432668
	-4.18		1.527	0.346998
	-2.55433		3.15267	0.112448
30 min	-5.36633		0.340667	0.789676	0.414724	0.273098	4	0.136549	0.876742	0.288669	4
	-4.45067		1.25633	0.418607
	-3.97367		1.73333	0.300756
	-2.96867		2.73833	0.149858
3h	-6.37367		-0.666667	1.5874	0.632543	0.647989	4	0.323995	1.33722	0.684936	4
	-4.62767		1.07933	0.473247
	-3.23		2.477	0.179618
	-3.92067		1.78633	0.289908
9h	-5.77167		-0.0646667	1.04584	0.495021	0.403858	4	0.201929	1.04649	0.426886	4
	-4.77667		0.930333	0.524737
	-3.94867		1.75833	0.295589
	-2.573		3.134	0.113913
miR-210	Δct		ΔΔct	fold-change	media fold-change	dev. St	n	ES	media su 1	ES su 1	n
ctl	6.56333		0	1	0.553474	0.399465	3	0.230631	1	0.416697	3
	7.77967		1.21633	0.430375
	8.68333		2.12	0.230047
30 min	7.06767		0.504333	0.704986	0.633251	0.229467	3	0.132483	1.14414	0.239366	3
	6.85267		0.289333	0.81828
	7.97267		1.40933	0.376486
3h	5.94067		-0.622667	1.53972	0.797849	0.642645	3	0.371031	1.44153	0.670368	3
	7.84167		1.27833	0.412272
	7.74267		1.17933	0.441555
9h	6.14767		-0.415667	1.33391	0.672177	0.57329	3	0.330989	1.21447	0.598021	3
	8.05033		1.487	0.356754
	8.181		1.61767	0.325862
miR-101	Δct		ΔΔct	fold-change	media fold-change	dev. St	n	ES	media su 1	ES su 1	n
ctl	9.008		0	1	2.84812	2.56017	3	1.47811	1	0.518978	3
	6.47933		-2.52867	5.77038
	8.181		-0.827	1.77399
30 min	4.78233		-4.22567	18.7091	18.3466	13.2044	4	6.60221	6.44163	2.31809	4
	3.869		-5.139	35.2365
	4.97367		-4.03433	16.3853
	7.39667		-1.61133	3.05534
3h	4.75833		-4.24967	19.0229	20.7696	5.36204	4	2.68102	7.29237	0.941329	4
	4.369		-4.639	24.916
	5.20567		-3.80233	13.9514
	4.35333		-4.65467	25.188
9h	6.09767		-2.91033	7.51792	5.2794	2.67268	4	1.33634	1.85364	0.4692	4
	6.309		-2.699	6.49352
	6.504		-2.504	5.67256
	8.48833		-0.519667	1.43362
miR-212	Δct		ΔΔct	fold-change	media fold-change	dev. St	n	ES	media su 1	ES su 1	n
ctl	8.53167		0	1	4.54021	3.59172	3	2.07368	1	0.456737	3
	6.38133		-2.15033	4.4393
	5.49933		-3.03233	8.18132
30 min	7.33967		-1.192	2.28469	5.22325	2.23865	4	1.11933	1.15044	0.246536	4
	6.08217		-2.4495	5.46227
	6.09567		-2.436	5.41139
	5.58033		-2.95133	7.73464
3h	7.25967		-1.272	2.41496	3.84698	3.4613	4	1.73065	0.847313	0.381183	4
	5.39167		-3.14	8.81524
	6.81167		-1.72	3.29436
	8.74367		0.212	0.86334
9h	5.91433		-2.61733	6.13615	5.19431	1.95856	3	1.13078	1.14407	0.249058	3
	6.9745		-1.55717	2.94275
	5.83033		-2.70133	6.50403
miR-218	Δct		ΔΔct	fold-change	media fold-change	dev. St	n	ES	media su 1	ES su 1	n
ctl	7.77967		0	1	3.01198	2.17643	3	1.25656	1	0.417187	3
	5.36767		-2.412	5.32212
	6.33933		-1.44033	2.71384
30 min	5.37767		-2.402	5.28535	11.5355	4.40716	4	2.20358	3.82985	0.731605	4
	3.837		-3.94267	15.3766
	4.012		-3.76767	13.6201
	4.21167		-3.568	11.8597
3h	5.08967		-2.69	6.45313	11.2358	4.51513	4	2.25757	3.73035	0.749528	4
	3.68167		-4.098	17.1246
	4.538		-3.24167	9.45886
	4.206		-3.57367	11.9064
9h	4.427		-3.35267	10.2153	6.43173	3.2778	3	1.89244	2.13538	0.628302	3
	5.5705		-2.20917	4.62408
	5.624		-2.15567	4.45574
miR-27b	Δct		ΔΔct	fold-change	media fold-change	dev. St	n	ES	media su 1	ES su 1	n
ctl	5.28133		0	1	2.02812	1.42804	3	0.824478	1	0.406524	3
	3.687		-1.59433	3.01955
	4.23533		-1.046	2.0648
30 min	2.34267		-2.93867	7.66702	16.9776	7.26544	4	3.63272	8.37114	1.79118	4
	0.935333		-4.346	20.3365
	0.662333		-4.619	24.573
	1.34267		-3.93867	15.334
3h	2.22233		-3.059	8.33395	14.7445	4.89192	4	2.44596	7.27004	1.20603	4
	1.439		-3.84233	14.3436
	0.954667		-4.32667	20.0658
	1.26033		-4.021	16.2346
9h	2.62367		-2.65767	6.31012	4.164	1.87145	3	1.08048	2.05314	0.532753	3
	3.5545		-1.72683	3.31
	3.75933		-1.522	2.87189
miR-9	Δct		ΔΔct	fold-change	media fold-change	dev. St	n	ES	media su 1	ES su 1	n
ctl	8.18067		0	1	4.62004	4.26239	3	2.46089	1	0.532656	3
	4.96067		-3.22	9.31787
	6.356		-1.82467	3.54225
30 min	7.657		-0.523667	1.4376	4.66496	3.04052	4	1.52026	1.00972	0.329057	4
	5.82367		-2.357	5.12304
	5.072		-3.10867	8.62585
	6.38433		-1.79633	3.47336
3h	7.226		-0.954667	1.93813	4.5344	3.93327	4	1.96664	0.981463	0.425675	4
	4.93867		-3.242	9.46105
	5.623		-2.55767	5.88755
	8.41367		0.233	0.850864
9h	6.22567		-1.955	3.87716	4.20028	0.386072	3	0.222898	0.909144	0.048246	3
	6.1465		-2.03417	4.09586
	5.97033		-2.21033	4.62782
