# Supplementary material for: Hemorrhagic Stroke Induces a Time-Dependent Upregulation of miR-150-5p and miR-181b-5p in the Bloodstream
Source: Front Neurol. 2021 Oct 27;12:736474. doi: 10.3389/fneur.2021.736474 (PMC8580415; doi:10.3389/fneur.2021.736474)
Supplement: Supplementary file 4 [file Table_3.XLSX]

## Sheet: Foglio1
let-7b	Δct		ΔΔct	fold-change	media fold-change	dev. St	n	ES	media su 1	ES su 1	n
ctl	0.4975		0	1	4.35928	3.78427	3	2.18485	1	0.501195	3
	-2.583		-3.0805	8.45908
	-1.358		-1.8555	3.61877
30 min	3.003		2.5055	0.176104	1.98286	2.74643	4	1.37321	0.45486	0.315009	4
	-2.07067		-2.56817	5.93055
	-0.330333		-0.827833	1.77502
	4.82567		4.32817	0.0497843
3h	-2.2785		-2.776	6.84951	9.81963	5.18484	4	2.59242	2.25258	0.59469	4
	-1.523		-2.0205	4.05724
	-3.2775		-3.775	13.6895
	-3.3785		-3.876	14.6822
9h	0.951		0.4535	0.730269	1.59644	1.00209	4	0.501043	0.366216	0.114937	4
	-0.7575		0.4535	0.730269
	-0.8465		-1.255	2.38667
	-2.7805		-1.344	2.53854
let-7c	Δct		ΔΔct	fold-change	media fold-change	dev. St	n	ES	media su 1	ES su 1	n
ctl	1.1105		0	1	2.09398	1.79619	3	1.03703	1	0.495243	3
	-0.9485		-2.059	4.16697
	0.9535		-0.157	1.11497
30 min	4.92433		3.81383	0.0711085	0.855386	0.679576	3	0.392353	0.408497	0.187372	3
	0.765667		-0.344833	1.27
	0.817667		-0.292833	1.22504
3h	-0.7155		-1.826	3.54553	4.21994	1.98099	4	0.990497	2.01527	0.473021	4
	0.2805		-0.83	1.77769
	-1.5395		-2.65	6.27667
	-1.29		-2.4005	5.27986
9h	1.5255		0.415	0.750019	1.37354	1.03209	4	0.516045	0.655948	0.246442	4
	1.7615		0.651	0.636839
	0.8055		-0.305	1.23542
	-0.4115		-1.522	2.87189
miR-126	Δct		ΔΔct	fold-change	media fold-change	dev. St	n	ES	media su 1	ES su 1	n
ctl	1.955		0	1	1.58203	1.38128	3	0.79748	1	0.504086	3
	2.7235		0.7685	0.587028
	0.2955		-1.6595	3.15907
30 min	-0.276667		-2.23167	4.69676	2.8623	2.60182	5	1.16357	1.80926	0.735489	5
	1.02133		-0.933667	1.91012
	2.21667		0.261667	0.834124
	3.165		1.21	0.432269
	-0.731667		-2.68667	6.43824
3h	0.725		-1.23	2.34567	3.0579	1.63173	4	0.815863	1.93289	0.515705	4
	1.731		-0.224	1.16797
	0.011		-1.944	3.84771
	-0.329		-2.284	4.87026
9h	1.9435		-0.0115	1.008	2.50089	1.60236	4	0.801179	1.58081	0.506424	4
	0.1315		-1.8235	3.53939
	1.618		-0.337	1.26313
	-0.113		-2.068	4.19305
miR-150	Δct		ΔΔct	fold-change	media fold-change	dev. St	n	ES	media su 1	ES su 1	n
ctl	-2.261		0	1	2.93401	1.95295	4	0.976475	1	0.332813	4
	-4.6085		-2.3475	5.08942
	-4.2805		-2.0195	4.05443
	-2.932		-0.671	1.59218
30 min	-2.112		0.149	0.901875	1.08135	0.190227	3	0.109828	0.368558	0.0374326	3
	-2.347		-0.086	1.06142
	-2.618		-0.357	1.28076
3h	-2.896		-0.635	1.55294	1.41208	0.426583	4	0.213292	0.48128	0.0726963	4
	-1.9085		0.3525	0.783226
	-3.0535		-0.7925	1.73207
	-2.921		-0.66	1.58008
9h	-3.0955		-0.8345	1.78324	1.78073	0.689991	4	0.344995	0.606927	0.117585	4
	-1.9585		0.3025	0.810846
	-3.3755		-1.1145	2.1652
	-3.502		-1.241	2.36362
miR-181b	Δct		ΔΔct	fold-change	media fold-change	dev. St	n	ES	media su 1	ES su 1	n
ctl	4.524		0	1	1.71111	0.636136	3	0.367273	1	0.21464	3
	3.3695		-1.1545	2.22607
	3.5925		-0.9315	1.90726
30 min	1.80033		-2.72367	6.60549	5.43514	2.40771	3	1.39009	3.17638	0.812392	3
	1.70967		-2.81433	7.03394
	3.10933		-1.41467	2.66598
3h	4.2755		-0.2485	1.18797	1.18659	0.566698	3	0.327183	0.693465	0.191211	3
	5.2155		0.6915	0.61921
	3.7145		-0.8095	1.7526
9h	4.013		-0.511	1.42504	1.35887	0.327026	3	0.188809	0.794145	0.110343	3
	4.5185		-0.0055	1.00382
	3.8035		-0.7205	1.64775
miR-191	Δct		ΔΔct	fold-change	media fold-change	dev. St	n	ES	media su 1	ES su 1	n
ctl	-2.303		0	1	2.34971	1.17551	3	0.678682	1	0.288837	3
	-3.839		-1.536	2.89989
	-3.958		-1.655	3.14923
30 min	-5.36633		-3.06333	8.35902	5.32458	2.70091	3	1.55937	2.26606	0.663644	3
	-4.45067		-2.14767	4.43111
	-3.97367		-1.67067	3.18362
3h	-4.074		-1.771	3.4129	4.06451	2.45181	4	1.22591	1.72979	0.521727	4
	-2.7765		-0.4735	1.38847
	-4.36		-2.057	4.1612
	-5.17		-2.867	7.29547
9h	-3.1625		-0.8595	1.81441	1.9388	0.280773	3	0.162105	0.825122	0.0689893	3
	-3.1035		-0.8005	1.7417
	-3.4795		-1.1765	2.26028
miR-210	Δct		ΔΔct	fold-change	media fold-change	dev. St	n	ES	media su 1	ES su 1	n
ctl	8.4865		0	1	1.71466	0.671582	3	0.387738	1	0.226132	3
	7.2645		-1.222	2.3327
	7.6295		-0.857	1.81127
30 min	7.06767		-1.41883	2.67369	2.40163	0.870264	3	0.502447	1.40065	0.293031	3
	6.85267		-1.63383	3.10336
	7.97267		-0.513833	1.42784
3h	8.141		-0.3455	1.27059	1.70673	1.02055	3	0.589218	0.995377	0.343636	3
	8.5205		0.034	0.976709
	6.964		-1.5225	2.87288
9h	8.7465		0.26	0.835088	1.01485	0.195034	3	0.112603	0.591871	0.0656709	3
	8.197		-0.2895	1.22222
	8.505		0.0185	0.987259
miR-212	Δct		ΔΔct	fold-change	media fold-change	dev. St	n	ES	media su 1	ES su 1	n
ctl	10.354		0	1	2.18259	1.35787	3	0.783968	1	0.359191	3
	8.48		-1.874	3.66547
	9.4415		-0.9125	1.8823
30 min	7.33967		-3.01433	8.07988	18.4722	7.91706	4	3.95853	8.4634	1.81368	4
	6.08217		-4.27183	19.3175
	6.09567		-4.25833	19.1375
	5.58033		-4.77367	27.3537
3h	7.7495		-2.6045	6.08181	7.86185	2.72318	3	1.57223	3.60207	0.720349	3
	6.895		-3.459	10.9967
	7.652		-2.702	6.50703
9h	7.994		-2.36	5.1337	6.51709	1.21319	3	0.700438	2.98594	0.32092	3
	7.4665		-2.8875	7.39987
	7.543		-2.811	7.01771
miR-30a	Δct		ΔΔct	fold-change	media fold-change	dev. St	n	ES	media su 1	ES su 1	n
ctl	0.72		0	1	1.57445	0.882084	3	0.509271	1	0.323459	3
	0.5395		-0.1805	1.13328
	-0.653		-1.373	2.59009
30 min	2.399		1.679	0.312299	0.777788	0.453109	4	0.226554	0.494005	0.143894	4
	0.711667		-0.00833333	1.00579
	1.72833		1.00833	0.49712
	0.346		-0.374	1.29594
3h	-0.746		-1.466	2.76255	5.96193	2.78424	3	1.60748	3.78667	1.02098	3
	-2.1455		-2.8655	7.28788
	-2.25		-2.97	7.83536
9h	1.1765		0.4565	0.728752	0.887554	0.487783	3	0.281622	0.563722	0.178869	3
	1.723		1.003	0.498961
	0.199		-0.521	1.43495
miR-30e	Δct		ΔΔct	fold-change	media fold-change	dev. St	n	ES	media su 1	ES su 1	n
ctl	0.4725		0	1	1.94016	0.912648	3	0.526918	1	0.271585	3
	-0.526		-0.9985	1.99792
	-1.0245		-1.497	2.82255
30 min	2.80933		2.33683	0.197944	0.475216	0.421539	4	0.21077	0.244937	0.108635	4
	0.365667		-0.106833	1.07686
	1.60133		1.12883	0.457285
	3.03933		2.56683	0.168774
3h	-0.871		-1.3435	2.53766	2.78419	2.27201	3	1.31174	1.43503	0.676102	3
	1.104		0.6315	0.645505
	-1.8975		-2.37	5.16941
9h	1.951		1.4785	0.358862	0.887162	0.854165	4	0.427083	0.457263	0.220128	4
	2.072		1.5995	0.329991
	0.948		0.4755	0.719217
	-0.6255		-1.098	2.14058
miR-9a	Δct		ΔΔct	fold-change	media fold-change	dev. St	n	ES	media su 1	ES su 1	n
ctl	9.3455		0	1	0.847195	0.301865	3	0.174282	1	0.205716	3
	9.286		-0.0595	1.0421
	10.347		1.0015	0.49948
30 min	7.657		-1.6885	3.22321	10.4592	6.81706	4	3.40853	12.3457	4.02331	4
	5.82367		-3.52183	11.4862
	5.072		-4.2735	19.3398
	6.38433		-2.96117	7.78753
3h	7.8795		-1.466	2.76255	1.83716	0.911519	3	0.526266	2.16852	0.621186	3
	9.4345		0.089	0.940174
	8.4905		-0.855	1.80876
9h	7.676		-1.6695	3.18104	4.75301	1.42041	3	0.820072	5.61029	0.967985	3
	6.774		-2.5715	5.94427
	6.9855		-2.36	5.1337
miR-101	Δct		ΔΔct	fold-change	media fold-change	dev. St	n	ES	media su 1	ES su 1	n
ctl	7.84833		0	1	1.14061	0.702525	4	0.351262	1	0.30796	4
	7.619		-0.229333	1.17229
	9.39433		1.546	0.342458
	6.81433		-1.034	2.04769
30 min	7.43367		-0.414667	1.33299	3.6264	3.02189	5	1.35143	3.17935	1.18483	5
	5.72033		-2.128	4.37111
	7.10167		-0.746667	1.67791
	4.744		-3.10433	8.59998
	6.744		-1.10433	2.15
3h	5.9495		-1.89883	3.72912	2.50963	1.15365	3	0.66606	2.20025	0.58395	3
	6.607		-1.24133	2.36417
	7.32667		-0.521667	1.43561
9h	6.02233		-1.826	3.54553	7.05184	2.93387	4	1.46693	6.18251	1.28609	4
	4.72667		-3.12167	8.70393
	5.30033		-2.548	5.84823
	4.51067		-3.33767	10.1097
miR-218	Δct		ΔΔct	fold-change	media fold-change	dev. St	n	ES	media su 1	ES su 1	n
ctl	5.36367		0	1	0.816171	0.308688	4	0.154344	1	0.189108	4
	5.531		0.167333	0.890487
	5.31267		-0.051	1.03598
	7.21167		1.848	0.277777
	5.55367		0.19	0.876606
30 min	5.397		0.0333333	0.97716	1.46956	0.545032	5	0.243746	1.80055	0.298645	5
	5.403		0.0393333	0.973105
	4.89733		-0.466333	1.38159
	4.19733		-1.16633	2.24441
	4.53867		-0.825	1.77154
3h	5.23217		-0.1315	1.09543	1.53043	0.842644	5	0.376842	1.87513	0.46172	5
	4.79133		-0.572333	1.48693
	4.84567		-0.518	1.43197
	3.81233		-1.55133	2.93088
	5.864		0.500333	0.706943
9h	6.076		0.712333	0.610332	0.951174	0.430252	5	0.192414	1.16541	0.235753	5
	5.788		0.424333	0.745183
	4.802		-0.561667	1.47597
	6.17233		0.808667	0.570909
	4.927		-0.436667	1.35347
miR-27b	Δct		ΔΔct	fold-change	media fold-change	dev. St	n	ES	media su 1	ES su 1	n
ctl	4.41133		0	1	2.79574	2.17172	4	1.08586	1	0.388399	4
	1.83767		-2.57367	5.95321
	3.41333		-0.998	1.99723
	3.25267		-1.15867	2.23251
30 min	3.32933		-1.082	2.11697	2.98225	0.730814	4	0.365407	1.06671	0.130702	4
	2.759		-1.65233	3.14342
	2.928		-1.48333	2.79594
	2.458		-1.95333	3.87268
3h	2.97483		-1.4365	2.70663	2.5558	1.35422	4	0.677109	0.914179	0.242193	4
	2.74		-1.67133	3.18509
	5.101		0.689667	0.619997
	2.51933		-1.892	3.71149
9h	3.436		-0.975333	1.9661	3.05394	1.91645	4	0.958226	1.09236	0.342745	4
	2.09567		-2.31567	4.97835
	4.50767		0.0963333	0.935407
	2.295		-2.11633	4.33591
miR-16	Δct		ΔΔct	fold-change	media fold-change	dev. St	n	ES	media su 1	ES su 1	n
ctl	-4.46667		0	1	1.2725	0.588948	4	0.294474	1	0.231413	4
	-3.799		0.667667	0.629524
	-5.45867		-0.992	1.98894
	-5.024		-0.557333	1.47155
30 min	-5.828		-1.36133	2.56923	5.31009	3.94363	4	1.97182	4.17295	1.54956	4
	-4.82433		-0.357667	1.28135
	-7.58667		-3.12	8.69388
	-7.587		-3.12033	8.69589
3h	-5.164		-0.697333	1.6215	3.68805	2.19952	4	1.09976	2.89826	0.86425	4
	-5.48433		-1.01767	2.02464
	-6.801		-2.33433	5.04318
	-7.06667		-2.6	6.06287
9h	-6.70033		-2.23367	4.70328	24.4186	18.7298	5	8.3762	19.1894	6.58246	5
	-7.67767		-3.211	9.25992
	-10.136		-5.66933	50.8908
	-9.03267		-4.566	23.6866
	-9.535		-5.06833	33.5522
